# Supplementary material for: Prognostic Value of Salivary Biochemical Indicators in Primary Resectable Breast Cancer
Source: Metabolites. 2022 Jun 16;12(6):552. doi: 10.3390/metabo12060552 (PMC9227854; doi:10.3390/metabo12060552)
Supplement: Supplementary file 1 [file metabolites-12-00552-s001.zip]

Archive with 1 entries (1 files):
- metabolites-1757937-supplementary.pdf
